# Supplementary material for: ﻿Morphology and multigene phylogeny reveal three new species of Distoseptispora (Distoseptisporales, Distoseptisporaceae) on palms (Arecaceae) from peatswamp areas in southern Thailand
Source: MycoKeys. 2024 Feb 9;102:55–81. doi: 10.3897/mycokeys.102.112815 (PMC10873808; doi:10.3897/mycokeys.102.112815)
Supplement: XML Treatment for Distoseptispora narathiwatensis [file mycokeys.102.112815-treatment3.xml]

<!DOCTYPE tp:taxon-treatment
  PUBLIC "-//TaxonX//DTD Taxonomic Treatment Publishing DTD v0 20100105//EN" "tax-treatment-NSO.dtd">
<tp:taxon-treatment xmlns:tp="http://www.plazi.org/taxpub"><tp:treatment-meta><kwd-group><label>Taxon classification</label><kwd>
                <named-content content-type="kingdom">Fungi</named-content>
              </kwd><kwd>
                <named-content content-type="order">Distoseptisporales</named-content>
              </kwd><kwd>
                <named-content content-type="family">Distoseptisporaceae</named-content>
              </kwd></kwd-group><mixed-citation publication-type="journal"><person-group><name><surname>Karimi</surname><given-names>Omid</given-names></name><name><surname>Chethana</surname><given-names>K. W. Thilini</given-names></name><name><surname>de Farias</surname><given-names>Antonio R. G.</given-names></name><name><surname>Asghari</surname><given-names>Raheleh</given-names></name><name><surname>Kaewchai</surname><given-names>Saithong</given-names></name><name><surname>Hyde</surname><given-names>Kevin D.</given-names></name><name><surname>Li</surname><given-names>Qirui</given-names></name></person-group><article-title>﻿Morphology and multigene phylogeny reveal three new species of <italic><tp:taxon-name><tp:taxon-name-part taxon-name-part-type="genus" reg="Distoseptispora">Distoseptispora</tp:taxon-name-part></tp:taxon-name></italic> (<tp:taxon-name><tp:taxon-name-part taxon-name-part-type="order">Distoseptisporales</tp:taxon-name-part></tp:taxon-name>, <tp:taxon-name><tp:taxon-name-part taxon-name-part-type="family">Distoseptisporaceae</tp:taxon-name-part></tp:taxon-name>) on palms (<tp:taxon-name><tp:taxon-name-part taxon-name-part-type="family">Arecaceae</tp:taxon-name-part></tp:taxon-name>) from peatswamp areas in southern Thailand</article-title><source>MycoKeys</source><day>09</day><month>02</month><year>2024</year><volume>102</volume><fpage>55</fpage><lpage>81</lpage><pub-id pub-id-type="doi">10.3897/mycokeys.102.112815</pub-id></mixed-citation></tp:treatment-meta><tp:nomenclature><label>﻿</label><tp:taxon-name>
              <object-id xmlns:xlink="http://www.w3.org/1999/xlink" content-type="arpha" xlink:type="simple">465DE60E-9E79-5FCF-8E34-0C0BF6A4D4F6</object-id>
              <tp:taxon-name-part taxon-name-part-type="genus" reg="Distoseptispora">Distoseptispora</tp:taxon-name-part>
              <tp:taxon-name-part taxon-name-part-type="species" reg="narathiwatensis">narathiwatensis</tp:taxon-name-part>
              <object-id xmlns:xlink="http://www.w3.org/1999/xlink" xlink:type="simple">Index Fungorum number: IF900845</object-id>
              <object-id xmlns:xlink="http://www.w3.org/1999/xlink" xlink:type="simple">Facesoffungi number: FoF14758</object-id>
            </tp:taxon-name><tp:taxon-authority>O. Karimi, Q.R. Li &amp; K.D. Hyde</tp:taxon-authority><tp:taxon-status xmlns:xlink="http://www.w3.org/1999/xlink" xlink:type="simple">sp. nov.</tp:taxon-status><xref ref-type="fig" rid="F4">Fig. 4</xref></tp:nomenclature><tp:treatment-sec sec-type="etymology" id="SECID0EAYDI"><title>Etymology.</title><p>The epithet “<italic>narathiwatensis</italic>” refers to Narathiwat Province, where the holotype was collected.</p></tp:treatment-sec><tp:treatment-sec sec-type="Holotype" id="SECID0EIYDI"><title>Holotype.</title><p><named-content xmlns:xlink="http://www.w3.org/1999/xlink" content-type="dwc:institutional_code" xlink:title="Mae Fah Luang University Herbarium" xlink:href="http://grbio.org/institution/mae-fah-laung-university-herbarium" xlink:type="simple">MFLU</named-content> 23-0278.</p></tp:treatment-sec><tp:treatment-sec sec-type="description" id="SECID0ESYDI"><title>Description.</title><p><bold><italic>Saprobic</italic></bold> on dead petiole of <italic><tp:taxon-name><tp:taxon-name-part taxon-name-part-type="genus" reg="Eugeissona">Eugeissona</tp:taxon-name-part><tp:taxon-name-part taxon-name-part-type="species" reg="tristis">tristis</tp:taxon-name-part></tp:taxon-name></italic> in peatswamp forest. <bold><italic>Sexual morph</italic></bold>: Undetermined. <bold><italic>Asexual morph</italic></bold>: Hyphomycetous. <bold><italic>Colonies</italic></bold> superficial, effuse, hairy, gregarious, brown. <bold><italic>Mycelium</italic></bold> immersed to superficial, composed of septate, branched, pale brown hyphae. <bold><italic>Conidiophores</italic></bold> 27–155 × 3–6.5(–7) μm (x̄ = 104 × 5 μm, n = 50), macronematous, mononematous, cylindrical, straight or flexuous, occasionally slightly curved in the middle and near the base and the apex, up to 10 septa, slightly constricted at septa, unbranched, brown, thin-walled, smooth, often containing inflated or constricted cells at the apex or middle, sometimes percurrent with annellations. <bold><italic>Conidiogenous</italic></bold> cells 7–17 × 4–5.5 μm (x̄ = 12.5 × 5 μm, n = 30), holoblastic, mono- to polyblastic, integrated, determinate, terminal and intercalary, subcylindrical, brown, smooth. <bold><italic>Conidia</italic></bold> 12–38 × 4.5–8 μm (x̄ = 27 × 6.5 μm, n = 30), secession schizolytic, solitary or occasionally catenate, dry, thin-walled, smooth, subcylindrical to obclavate to conical, straight or curved, 1–7-distoseptate, slightly constricted at septa, olivaceous to brown, apex rounded, truncated base with slightly pigmented scar, often the primary cells of conidia are narrower than the second ones which are often inflated.</p><fig id="F4" position="float" orientation="portrait"><object-id xmlns:xlink="http://www.w3.org/1999/xlink" content-type="doi" xlink:type="simple">10.3897/mycokeys.102.112815.figure4</object-id><object-id xmlns:xlink="http://www.w3.org/1999/xlink" content-type="arpha" xlink:type="simple">77D2734B-CFD3-5F7C-B1C2-EF27B51A21AE</object-id><label>Figure 4.</label><caption><p><italic><tp:taxon-name><tp:taxon-name-part taxon-name-part-type="genus" reg="Distoseptispora">Distoseptispora</tp:taxon-name-part><tp:taxon-name-part taxon-name-part-type="species" reg="narathiwatensis">narathiwatensis</tp:taxon-name-part></tp:taxon-name></italic> (<named-content xmlns:xlink="http://www.w3.org/1999/xlink" content-type="dwc:institutional_code" xlink:title="Mae Fah Luang University Herbarium" xlink:href="http://grbio.org/institution/mae-fah-laung-university-herbarium" xlink:type="simple">MFLU</named-content> 23-0278, holotype) <bold>a</bold> host material <bold>b</bold> colonies on the substrate <bold>c–e</bold> conidiophores and conidia <bold>f</bold> conidiogenous cell <bold>g–j</bold> conidia <bold>k, l</bold> culture on <abbrev xmlns:xlink="http://www.w3.org/1999/xlink" xlink:title="potato dextrose agar" id="ABBRID0EA2DI" xlink:type="simple">PDA</abbrev>. Scale bars: 100 μm (<bold>b</bold>); 50 μm (<bold>c–e</bold>); 10 μm (<bold>f–j</bold>).</p></caption><graphic xmlns:xlink="http://www.w3.org/1999/xlink" xlink:href="mycokeys-102-055-g004.jpg" position="float" orientation="portrait" xlink:type="simple" id="oo_981999.jpg"><uri content-type="original_file" xlink:type="simple">https://binary.pensoft.net/fig/981999</uri></graphic></fig></tp:treatment-sec><tp:treatment-sec sec-type="description" id="SECID0EP2DI"><title>Culture characteristics.</title><p>Colonies grown on <abbrev xmlns:xlink="http://www.w3.org/1999/xlink" xlink:title="potato dextrose agar" id="ABBRID0EV2DI" xlink:type="simple">PDA</abbrev>, reaching 50 mm in diameter after 15 days at 25 °C, under dark conditions, circular, entire margin, well-defined margin, low convex, dull surface, felted, dense, mycelium mostly superficial, without pigment diffusion and sporulation, medium brown to reddish-brown with dark brown edge on the top, reverse-side dark brown to black.</p></tp:treatment-sec><tp:treatment-sec sec-type="material" id="SECID0EZ2DI"><title>Material examined.</title><p>Thailand. Narathiwat Province: Yi-ngo District, peatswamp forest, on dead petiole of <italic><tp:taxon-name><tp:taxon-name-part taxon-name-part-type="genus" reg="Eugeissona">Eugeissona</tp:taxon-name-part><tp:taxon-name-part taxon-name-part-type="species" reg="tristis">tristis</tp:taxon-name-part></tp:taxon-name></italic>, 06 April 22, Omid Karimi, 35Y (<named-content xmlns:xlink="http://www.w3.org/1999/xlink" content-type="dwc:institutional_code" xlink:title="Mae Fah Luang University Herbarium" xlink:href="http://grbio.org/institution/mae-fah-laung-university-herbarium" xlink:type="simple">MFLU</named-content> 23-0278, <bold><italic>holotype</italic></bold>); ex-type culture <named-content xmlns:xlink="http://www.w3.org/1999/xlink" content-type="dwc:institutional_code" xlink:title="Mae Fah Luang University Culture Collection" xlink:href="http://grbio.org/institution/mae-fah-luang-university-culture-collection" xlink:type="simple">MFLUCC</named-content> 23-0215, additional living culture <named-content xmlns:xlink="http://www.w3.org/1999/xlink" content-type="dwc:institutional_code" xlink:title="Mae Fah Luang University Culture Collection" xlink:href="http://grbio.org/institution/mae-fah-luang-university-culture-collection" xlink:type="simple">MFLUCC</named-content> 23-0216.</p></tp:treatment-sec><tp:treatment-sec sec-type="notes" id="SECID0EZ3DI"><title>Notes.</title><p><italic><tp:taxon-name><tp:taxon-name-part taxon-name-part-type="genus" reg="Distoseptispora">Distoseptispora</tp:taxon-name-part><tp:taxon-name-part taxon-name-part-type="species" reg="narathiwatensis">narathiwatensis</tp:taxon-name-part></tp:taxon-name></italic> (<named-content xmlns:xlink="http://www.w3.org/1999/xlink" content-type="dwc:institutional_code" xlink:title="Mae Fah Luang University Herbarium" xlink:href="http://grbio.org/institution/mae-fah-laung-university-herbarium" xlink:type="simple">MFLU</named-content> 23-0278) is similar to <italic><tp:taxon-name><tp:taxon-name-part taxon-name-part-type="genus" reg="Distoseptispora">D.</tp:taxon-name-part><tp:taxon-name-part taxon-name-part-type="species" reg="saprophytica">saprophytica</tp:taxon-name-part></tp:taxon-name></italic> (<named-content xmlns:xlink="http://www.w3.org/1999/xlink" content-type="dwc:institutional_code" xlink:title="Mae Fah Luang University Herbarium" xlink:href="http://grbio.org/institution/mae-fah-laung-university-herbarium" xlink:type="simple">MFLU</named-content> 18-1568), but it can be distinguished in having longer and wider conidiophores (27–155 × 3–6.5 (–7) μm vs. 50–140 × 3.2–4.2 μm) and conidiogenous cells (7–17 × 4–5.5 μm vs. 5–11.5 × 3–4.5 μm). In <italic><tp:taxon-name><tp:taxon-name-part taxon-name-part-type="genus" reg="Distoseptispora">D.</tp:taxon-name-part><tp:taxon-name-part taxon-name-part-type="species" reg="narathiwatensis">narathiwatensis</tp:taxon-name-part></tp:taxon-name></italic> (<named-content xmlns:xlink="http://www.w3.org/1999/xlink" content-type="dwc:institutional_code" xlink:title="Mae Fah Luang University Herbarium" xlink:href="http://grbio.org/institution/mae-fah-laung-university-herbarium" xlink:type="simple">MFLU</named-content> 23-0278), the conidiophore is slightly curved at the base, middle and near the top in contrast to <italic><tp:taxon-name><tp:taxon-name-part taxon-name-part-type="genus" reg="Distoseptispora">D.</tp:taxon-name-part><tp:taxon-name-part taxon-name-part-type="species" reg="saprophytica">saprophytica</tp:taxon-name-part></tp:taxon-name></italic> (<named-content xmlns:xlink="http://www.w3.org/1999/xlink" content-type="dwc:institutional_code" xlink:title="Mae Fah Luang University Herbarium" xlink:href="http://grbio.org/institution/mae-fah-laung-university-herbarium" xlink:type="simple">MFLU</named-content> 23-0278), which is characterised by sharp curving near the base; also in <italic><tp:taxon-name><tp:taxon-name-part taxon-name-part-type="genus" reg="Distoseptispora">D.</tp:taxon-name-part><tp:taxon-name-part taxon-name-part-type="species" reg="narathiwatensis">narathiwatensis</tp:taxon-name-part></tp:taxon-name></italic>, the conidiophore cells are often inflated or constricted at the apex or middle which is not observed in <italic><tp:taxon-name><tp:taxon-name-part taxon-name-part-type="genus" reg="Distoseptispora">D.</tp:taxon-name-part><tp:taxon-name-part taxon-name-part-type="species" reg="saprophytica">saprophytica</tp:taxon-name-part></tp:taxon-name></italic> (<xref ref-type="bibr" rid="B10">Dong et al. 2021</xref>). Conidiogenous cells of <italic><tp:taxon-name><tp:taxon-name-part taxon-name-part-type="genus" reg="Distoseptispora">D.</tp:taxon-name-part><tp:taxon-name-part taxon-name-part-type="species" reg="narathiwatensis">narathiwatensis</tp:taxon-name-part></tp:taxon-name></italic> are terminal and intercalary and their conidia are not acrogenous as in <italic><tp:taxon-name><tp:taxon-name-part taxon-name-part-type="genus" reg="Distoseptispora">D.</tp:taxon-name-part><tp:taxon-name-part taxon-name-part-type="species" reg="saprophytica">saprophytica</tp:taxon-name-part></tp:taxon-name></italic>. The primary cell in the conidium is often narrower than the second one and the second cell is often inflated, which is not observed in <italic><tp:taxon-name><tp:taxon-name-part taxon-name-part-type="genus" reg="Distoseptispora">D.</tp:taxon-name-part><tp:taxon-name-part taxon-name-part-type="species" reg="saprophytica">saprophytica</tp:taxon-name-part></tp:taxon-name></italic>. The BLAST search against the GenBank showed that the <abbrev xmlns:xlink="http://www.w3.org/1999/xlink" xlink:title="internal transcribed spacer region rDNA" id="ABBRID0EXAAK" xlink:type="simple">ITS</abbrev> and <italic><abbrev xmlns:xlink="http://www.w3.org/1999/xlink" xlink:title="RNA polymerase II second largest subunit" id="ABBRID0E3AAK" xlink:type="simple">rpb2</abbrev></italic> sequences of the new isolate, <italic><tp:taxon-name><tp:taxon-name-part taxon-name-part-type="genus" reg="Distoseptispora">D.</tp:taxon-name-part><tp:taxon-name-part taxon-name-part-type="species" reg="narathiwatensis">narathiwatensis</tp:taxon-name-part></tp:taxon-name></italic> (<named-content xmlns:xlink="http://www.w3.org/1999/xlink" content-type="dwc:institutional_code" xlink:title="Mae Fah Luang University Culture Collection" xlink:href="http://grbio.org/institution/mae-fah-luang-university-culture-collection" xlink:type="simple">MFLUCC</named-content> 23-0215), share 98.33% similarity across 100% sequence coverage and 98.63% similarity across 78% sequence coverage with <italic><tp:taxon-name><tp:taxon-name-part taxon-name-part-type="genus" reg="Distoseptispora">D.</tp:taxon-name-part><tp:taxon-name-part taxon-name-part-type="species" reg="saprophytica">saprophytica</tp:taxon-name-part></tp:taxon-name></italic> (<named-content xmlns:xlink="http://www.w3.org/1999/xlink" content-type="dwc:institutional_code" xlink:title="Mae Fah Luang University Culture Collection" xlink:href="http://grbio.org/institution/mae-fah-luang-university-culture-collection" xlink:type="simple">MFLUCC</named-content> 18-1238), respectively. In a BLAST search against GenBank, the <abbrev xmlns:xlink="http://www.w3.org/1999/xlink" xlink:title="28S large subunit rDNA" id="ABBRID0E5BAK" xlink:type="simple">LSU</abbrev> and <italic><abbrev xmlns:xlink="http://www.w3.org/1999/xlink" xlink:title="translation elongation factor 1-alpha" id="ABBRID0EDCAK" xlink:type="simple">tef1-α</abbrev></italic> sequences of <italic><tp:taxon-name><tp:taxon-name-part taxon-name-part-type="genus" reg="Distoseptispora">D.</tp:taxon-name-part><tp:taxon-name-part taxon-name-part-type="species" reg="narathiwatensis">narathiwatensis</tp:taxon-name-part></tp:taxon-name></italic> (<named-content xmlns:xlink="http://www.w3.org/1999/xlink" content-type="dwc:institutional_code" xlink:title="Mae Fah Luang University Culture Collection" xlink:href="http://grbio.org/institution/mae-fah-luang-university-culture-collection" xlink:type="simple">MFLUCC</named-content> 23-0215) share 99.3% similarity across 85% sequence coverage and 94.12% similarity across 94% sequence coverage with <italic><tp:taxon-name><tp:taxon-name-part taxon-name-part-type="genus" reg="Distoseptispora">D.</tp:taxon-name-part><tp:taxon-name-part taxon-name-part-type="species" reg="palmarum">palmarum</tp:taxon-name-part></tp:taxon-name></italic> (<named-content xmlns:xlink="http://www.w3.org/1999/xlink" content-type="dwc:institutional_code" xlink:title="Mae Fah Luang University Herbarium" xlink:href="http://grbio.org/institution/mae-fah-laung-university-herbarium" xlink:type="simple">MFLU</named-content> 18-0588), respectively. However, <italic><tp:taxon-name><tp:taxon-name-part taxon-name-part-type="genus" reg="Distoseptispora">D.</tp:taxon-name-part><tp:taxon-name-part taxon-name-part-type="species" reg="palmarum">palmarum</tp:taxon-name-part></tp:taxon-name></italic> is distinguished in having longer (12–38 μm vs. 35–180 μm), elongated, greenish-black to brown conidia (<xref ref-type="bibr" rid="B20">Hyde et al. 2019</xref>). Based on a pairwise comparison of <abbrev xmlns:xlink="http://www.w3.org/1999/xlink" xlink:title="internal transcribed spacer region rDNA" id="ABBRID0EUDAK" xlink:type="simple">ITS</abbrev> and <abbrev xmlns:xlink="http://www.w3.org/1999/xlink" xlink:title="28S large subunit rDNA" id="ABBRID0EYDAK" xlink:type="simple">LSU</abbrev> nucleotides, <italic><tp:taxon-name><tp:taxon-name-part taxon-name-part-type="genus" reg="Distoseptispora">D.</tp:taxon-name-part><tp:taxon-name-part taxon-name-part-type="species" reg="narathiwatensis">narathiwatensis</tp:taxon-name-part></tp:taxon-name></italic> (<named-content xmlns:xlink="http://www.w3.org/1999/xlink" content-type="dwc:institutional_code" xlink:title="Mae Fah Luang University Culture Collection" xlink:href="http://grbio.org/institution/mae-fah-luang-university-culture-collection" xlink:type="simple">MFLUCC</named-content> 23-0215) differs from <italic><tp:taxon-name><tp:taxon-name-part taxon-name-part-type="genus" reg="Distoseptispora">D.</tp:taxon-name-part><tp:taxon-name-part taxon-name-part-type="species" reg="saprophytica">saprophytica</tp:taxon-name-part></tp:taxon-name></italic> (<named-content xmlns:xlink="http://www.w3.org/1999/xlink" content-type="dwc:institutional_code" xlink:title="Mae Fah Luang University Culture Collection" xlink:href="http://grbio.org/institution/mae-fah-luang-university-culture-collection" xlink:type="simple">MFLUCC</named-content> 18-1238) by 22/580 bp (3.8%), 16/870 bp (1.8%) differences, respectively (without including gaps). Therefore, we introduced <italic><tp:taxon-name><tp:taxon-name-part taxon-name-part-type="genus" reg="Distoseptispora">D.</tp:taxon-name-part><tp:taxon-name-part taxon-name-part-type="species" reg="narathiwatensis">narathiwatensis</tp:taxon-name-part></tp:taxon-name></italic> (<named-content xmlns:xlink="http://www.w3.org/1999/xlink" content-type="dwc:institutional_code" xlink:title="Mae Fah Luang University Herbarium" xlink:href="http://grbio.org/institution/mae-fah-laung-university-herbarium" xlink:type="simple">MFLU</named-content> 23-0278) as a novel species, based on the morphological evidence and according to the species delimitation guidelines proposed by <xref ref-type="bibr" rid="B5">Chethana et al. (2021)</xref> and <xref ref-type="bibr" rid="B48">Maharachchikumbura et al. (2021)</xref>.</p></tp:treatment-sec><ref-list><ref id="B10"><mixed-citation xmlns:xlink="http://www.w3.org/1999/xlink" xlink:type="simple"><person-group><name name-style="western"><surname>Dong</surname><given-names>W</given-names></name><name name-style="western"><surname>Hyde</surname><given-names>HD</given-names></name><name name-style="western"><surname>Jeewon</surname><given-names>R</given-names></name><name name-style="western"><surname>Doilom</surname><given-names>M</given-names></name><name name-style="western"><surname>Yu</surname><given-names>XD</given-names></name><name name-style="western"><surname>Wang</surname><given-names>GN</given-names></name><name name-style="western"><surname>Liu</surname><given-names>NG</given-names></name><name name-style="western"><surname>Hu</surname><given-names>DM</given-names></name><name name-style="western"><surname>Nalumpang</surname><given-names>S</given-names></name><name name-style="western"><surname>Zhang</surname><given-names>H</given-names></name></person-group> (<year>2021</year>) <article-title>Towards a natural classification of annulatascaceae-like taxa II: Introducing five new genera and eighteen new species from freshwater.</article-title><source>Mycosphere: Journal of Fungal Biology</source><volume>12</volume>(<issue>1</issue>): <fpage>1</fpage>–<lpage>88</lpage>. <ext-link xlink:href="10.5943/mycosphere/12/1/1" ext-link-type="doi" xlink:type="simple">https://doi.org/10.5943/mycosphere/12/1/1</ext-link></mixed-citation></ref><ref id="B20"><mixed-citation xmlns:xlink="http://www.w3.org/1999/xlink" xlink:type="simple"><person-group><name name-style="western"><surname>Hyde</surname><given-names>KD</given-names></name><name name-style="western"><surname>Tennakoon</surname><given-names>DS</given-names></name><name name-style="western"><surname>Jeewon</surname><given-names>R</given-names></name><name name-style="western"><surname>Bhat</surname><given-names>DJ</given-names></name><name name-style="western"><surname>Maharachchikumbura</surname><given-names>SSN</given-names></name><name name-style="western"><surname>Rossi</surname><given-names>W</given-names></name><name name-style="western"><surname>Leonardi</surname><given-names>M</given-names></name><name name-style="western"><surname>Lee</surname><given-names>HB</given-names></name><name name-style="western"><surname>Mun</surname><given-names>HY</given-names></name><name name-style="western"><surname>Houbraken</surname><given-names>J</given-names></name><name name-style="western"><surname>Nguyen</surname><given-names>TTT</given-names></name><name name-style="western"><surname>Jeon</surname><given-names>SJ</given-names></name><name name-style="western"><surname>Frisvad</surname><given-names>JC</given-names></name><name name-style="western"><surname>Wanasinghe</surname><given-names>DN</given-names></name><name name-style="western"><surname>Lücking</surname><given-names>R</given-names></name><name name-style="western"><surname>Aptroot</surname><given-names>A</given-names></name><name name-style="western"><surname>Cáceres</surname><given-names>MES</given-names></name><name name-style="western"><surname>Karunarathna</surname><given-names>SC</given-names></name><name name-style="western"><surname>Hongsanan</surname><given-names>S</given-names></name><name name-style="western"><surname>Phookamsak</surname><given-names>R</given-names></name><name name-style="western"><surname>de Silva</surname><given-names>NI</given-names></name><name name-style="western"><surname>Thambugala</surname><given-names>KM</given-names></name><name name-style="western"><surname>Jayawardena</surname><given-names>RS</given-names></name><name name-style="western"><surname>Senanayake</surname><given-names>IC</given-names></name><name name-style="western"><surname>Boonmee</surname><given-names>S</given-names></name><name name-style="western"><surname>Chen</surname><given-names>J</given-names></name><name name-style="western"><surname>Luo</surname><given-names>ZL</given-names></name><name name-style="western"><surname>Phukhamsakda</surname><given-names>C</given-names></name><name name-style="western"><surname>Pereira</surname><given-names>OL</given-names></name><name name-style="western"><surname>Abreu</surname><given-names>VP</given-names></name><name name-style="western"><surname>Rosado</surname><given-names>AWC</given-names></name><name name-style="western"><surname>Bart</surname><given-names>B</given-names></name><name name-style="western"><surname>Randrianjohany</surname><given-names>E</given-names></name><name name-style="western"><surname>Hofstetter</surname><given-names>V</given-names></name><name name-style="western"><surname>Gibertoni</surname><given-names>TB</given-names></name><name name-style="western"><surname>Soares</surname><given-names>AM da S</given-names></name><name name-style="western"><surname>Plautz</surname><given-names>Jr HL</given-names></name><name name-style="western"><surname>Sotão</surname><given-names>HMP</given-names></name><name name-style="western"><surname>Xavier</surname><given-names>WKS</given-names></name><name name-style="western"><surname>Bezerra</surname><given-names>JDP</given-names></name><name name-style="western"><surname>de Oliveira</surname><given-names>TGL</given-names></name><name name-style="western"><surname>de Souza-Motta</surname><given-names>CM</given-names></name><name name-style="western"><surname>Magalhães</surname><given-names>OMC</given-names></name><name name-style="western"><surname>Bundhun</surname><given-names>D</given-names></name><name name-style="western"><surname>Harishchandra</surname><given-names>D</given-names></name><name name-style="western"><surname>Manawasinghe</surname><given-names>IS</given-names></name><name name-style="western"><surname>Dong</surname><given-names>W</given-names></name><name name-style="western"><surname>Zhang</surname><given-names>SN</given-names></name><name name-style="western"><surname>Bao</surname><given-names>DF</given-names></name><name name-style="western"><surname>Samarakoon</surname><given-names>MC</given-names></name><name name-style="western"><surname>Pem</surname><given-names>D</given-names></name><name name-style="western"><surname>Karunarathna</surname><given-names>A</given-names></name><name name-style="western"><surname>Lin</surname><given-names>CG</given-names></name><name name-style="western"><surname>Yang</surname><given-names>J</given-names></name><name name-style="western"><surname>Perera</surname><given-names>RH</given-names></name><name name-style="western"><surname>Kumar</surname><given-names>V</given-names></name><name name-style="western"><surname>Huang</surname><given-names>SK</given-names></name><name name-style="western"><surname>Dayarathne</surname><given-names>MC</given-names></name><name name-style="western"><surname>Ekanayaka</surname><given-names>AH</given-names></name><name name-style="western"><surname>Jayasiri</surname><given-names>SC</given-names></name><name name-style="western"><surname>Xiao</surname><given-names>Y</given-names></name><name name-style="western"><surname>Konta</surname><given-names>S</given-names></name><name name-style="western"><surname>Niskanen</surname><given-names>T</given-names></name><name name-style="western"><surname>Liimatainen</surname><given-names>K</given-names></name><name name-style="western"><surname>Dai</surname><given-names>YC</given-names></name><name name-style="western"><surname>Ji</surname><given-names>XH</given-names></name><name name-style="western"><surname>Tian</surname><given-names>XM</given-names></name><name name-style="western"><surname>Mešić</surname><given-names>A</given-names></name><name name-style="western"><surname>Singh</surname><given-names>SK</given-names></name><name name-style="western"><surname>Phutthacharoen</surname><given-names>K</given-names></name><name name-style="western"><surname>Cai</surname><given-names>L</given-names></name><name name-style="western"><surname>Sorvongxay</surname><given-names>T</given-names></name><name name-style="western"><surname>Thiyagaraja</surname><given-names>V</given-names></name><name name-style="western"><surname>Norphanphoun</surname><given-names>C</given-names></name><name name-style="western"><surname>Chaiwan</surname><given-names>N</given-names></name><name name-style="western"><surname>Lu</surname><given-names>YZ</given-names></name><name name-style="western"><surname>Jiang</surname><given-names>HB</given-names></name><name name-style="western"><surname>Zhang</surname><given-names>JF</given-names></name><name name-style="western"><surname>Abeywickrama</surname><given-names>PD</given-names></name><name name-style="western"><surname>Aluthmuhandiram</surname><given-names>JVS</given-names></name><name name-style="western"><surname>Brahmanage</surname><given-names>RS</given-names></name><name name-style="western"><surname>Zeng</surname><given-names>M</given-names></name><name name-style="western"><surname>Chethana</surname><given-names>T</given-names></name><name name-style="western"><surname>Wei</surname><given-names>D</given-names></name><name name-style="western"><surname>Réblová</surname><given-names>M</given-names></name><name name-style="western"><surname>Fournier</surname><given-names>J</given-names></name><name name-style="western"><surname>Nekvindová</surname><given-names>J</given-names></name><name name-style="western"><surname>do Nascimento Barbosa</surname><given-names>R</given-names></name><name name-style="western"><surname>dos Santos</surname><given-names>JEF</given-names></name><name name-style="western"><surname>de Oliveira</surname><given-names>NT</given-names></name><name name-style="western"><surname>Li</surname><given-names>G-J</given-names></name><name name-style="western"><surname>Ertz</surname><given-names>D</given-names></name><name name-style="western"><surname>Shang</surname><given-names>Q-J</given-names></name><name name-style="western"><surname>Phillips</surname><given-names>AJL</given-names></name><name name-style="western"><surname>Kuo</surname><given-names>C-H</given-names></name><name name-style="western"><surname>Camporesi</surname><given-names>E</given-names></name><name name-style="western"><surname>Bulgakov</surname><given-names>TS</given-names></name><name name-style="western"><surname>Lumyong</surname><given-names>S</given-names></name><name name-style="western"><surname>Jones</surname><given-names>EBG</given-names></name><name name-style="western"><surname>Chomnunti</surname><given-names>P</given-names></name><name name-style="western"><surname>Gentekaki</surname><given-names>E</given-names></name><name name-style="western"><surname>Bungartz</surname><given-names>F</given-names></name><name name-style="western"><surname>Zeng</surname><given-names>X-Y</given-names></name><name name-style="western"><surname>Fryar</surname><given-names>S</given-names></name><name name-style="western"><surname>Tkalčec</surname><given-names>Z</given-names></name><name name-style="western"><surname>Liang</surname><given-names>J</given-names></name><name name-style="western"><surname>Li</surname><given-names>G</given-names></name><name name-style="western"><surname>Wen</surname><given-names>T-C</given-names></name><name name-style="western"><surname>Singh</surname><given-names>PN</given-names></name><name name-style="western"><surname>Gafforov</surname><given-names>Y</given-names></name><name name-style="western"><surname>Promputtha</surname><given-names>I</given-names></name><name name-style="western"><surname>Yasanthika</surname><given-names>E</given-names></name><name name-style="western"><surname>Goonasekara</surname><given-names>ID</given-names></name><name name-style="western"><surname>Zhao</surname><given-names>R-L</given-names></name><name name-style="western"><surname>Zhao</surname><given-names>Q</given-names></name><name name-style="western"><surname>Kirk</surname><given-names>PM</given-names></name><name name-style="western"><surname>Liu</surname><given-names>J-K</given-names></name><name name-style="western"><surname>Yan</surname><given-names>JY</given-names></name><name name-style="western"><surname>Mortimer</surname><given-names>PE</given-names></name><name name-style="western"><surname>Xu</surname><given-names>J</given-names></name><name name-style="western"><surname>Doilom</surname><given-names>M</given-names></name></person-group> (<year>2019</year>) <article-title>Fungal diversity notes 1036–1150: Taxonomic and phylogenetic contributions on genera and species of fungal taxa.</article-title><source>Fungal Diversity</source><volume>96</volume>(<issue>1</issue>): <fpage>1</fpage>–<lpage>242</lpage>. <ext-link xlink:href="10.1007/s13225-019-00429-2" ext-link-type="doi" xlink:type="simple">https://doi.org/10.1007/s13225-019-00429-2</ext-link></mixed-citation></ref><ref id="B5"><mixed-citation xmlns:xlink="http://www.w3.org/1999/xlink" xlink:type="simple"><person-group><name name-style="western"><surname>Chethana</surname><given-names>KWT</given-names></name><name name-style="western"><surname>Manawasinghe</surname><given-names>IS</given-names></name><name name-style="western"><surname>Hurdeal</surname><given-names>VG</given-names></name><name name-style="western"><surname>Bhunjun</surname><given-names>CS</given-names></name><name name-style="western"><surname>Appadoo</surname><given-names>MA</given-names></name><name name-style="western"><surname>Gentekaki</surname><given-names>E</given-names></name><name name-style="western"><surname>Raspé</surname><given-names>O</given-names></name><name name-style="western"><surname>Promputtha</surname><given-names>I</given-names></name><name name-style="western"><surname>Hyde</surname><given-names>KD</given-names></name></person-group> (<year>2021</year>) What are fungal species and how to delineate them? Fungal Diversity 109(1): 1–25. <ext-link xlink:href="10.1007/s13225-021-00483-9" ext-link-type="doi" xlink:type="simple">https://doi.org/10.1007/s13225-021-00483-9</ext-link></mixed-citation></ref><ref id="B48"><mixed-citation xmlns:xlink="http://www.w3.org/1999/xlink" xlink:type="simple"><person-group><name name-style="western"><surname>Maharachchikumbura</surname><given-names>SSN</given-names></name><name name-style="western"><surname>Chen</surname><given-names>Y</given-names></name><name name-style="western"><surname>Ariyawansa</surname><given-names>HA</given-names></name><name name-style="western"><surname>Hyde</surname><given-names>KD</given-names></name><name name-style="western"><surname>Haelewaters</surname><given-names>D</given-names></name><name name-style="western"><surname>Perera</surname><given-names>RH</given-names></name><name name-style="western"><surname>Samarakoon</surname><given-names>MC</given-names></name><name name-style="western"><surname>Wanasinghe</surname><given-names>DN</given-names></name><name name-style="western"><surname>Bustamante</surname><given-names>DE</given-names></name><name name-style="western"><surname>Liu</surname><given-names>JK</given-names></name><name name-style="western"><surname>Lawrence</surname><given-names>DP</given-names></name><name name-style="western"><surname>Cheewangkoon</surname><given-names>R</given-names></name><name name-style="western"><surname>Stadler</surname><given-names>M</given-names></name></person-group> (<year>2021</year>) <article-title>Integrative approaches for species delimitation in <tp:taxon-name><tp:taxon-name-part taxon-name-part-type="phylum">Ascomycota</tp:taxon-name-part></tp:taxon-name>.</article-title><source>Fungal Diversity</source><volume>109</volume>(<issue>1</issue>): <fpage>155</fpage>–<lpage>179</lpage>. <ext-link xlink:href="10.1007/s13225-021-00486-6" ext-link-type="doi" xlink:type="simple">https://doi.org/10.1007/s13225-021-00486-6</ext-link></mixed-citation></ref></ref-list></tp:taxon-treatment>
